# Supplementary material for: The Small GTPase FgRab1 Plays Indispensable Roles in the Vegetative Growth, Vesicle Fusion, Autophagy and Pathogenicity of Fusarium graminearum
Source: Int J Mol Sci. 2022 Jan 14;23(2):895. doi: 10.3390/ijms23020895 (PMC8776137; doi:10.3390/ijms23020895)
Supplement: Supplementary file 1 [file ijms-23-00895-s001.zip]

Archive with 1 entries (1 files):
- ijms-1540935-supplementary.pdf
